# Supplementary material for: Extracranial carotid plaque hemorrhage predicts ipsilateral stroke recurrence in patients with carotid atherosclerosis – a study based on high-resolution vessel wall imaging MRI
Source: BMC Neurol. 2022 Jun 28;22:237. doi: 10.1186/s12883-022-02758-3 (PMC9238155; doi:10.1186/s12883-022-02758-3)
Supplement: Supplementary file 1 — Additional file 1. [file 12883_2022_2758_MOESM1_ESM.zip]

Archive with 3 entries (3 files):
- Supplementary/C2-revised Supplementary 2- result of cox regression.doc.docx
- Supplementary/CCA-IPH-stroke recurrence.xls
- Supplementary/C-supllementary1-Non-standard Abbreviations and Acronyms.docx
