# Supplementary material for: Extracranial carotid plaque hemorrhage predicts ipsilateral stroke recurrence in patients with carotid atherosclerosis – a study based on high-resolution vessel wall imaging MRI
Source: BMC Neurol. 2022 Jun 28;22:237. doi: 10.1186/s12883-022-02758-3 (PMC9238155; doi:10.1186/s12883-022-02758-3)
Supplement: Supplementary file 1 — Additional file 1. [file 12883_2022_2758_MOESM1_ESM.zip › Supplementary/CCA-IPH-stroke recurrence.xls]

## Sheet: CCA-IPH
number	birthdate1	enrolledtime_1	endpointtime1	surveval month	outcomeA	outcomeB	sex	age	HBP	DM	CAD	Hyperlipemia	strokehistory	strokeorTIA	familyhistory_stroke	smoke	alcohol	preantiplatedrugs	prestatins	preanticoagulantdrugs	preantihypertensiondrugs	preHypoglycemicdrugs	NIHSS_A	preaddmisionmRS_01	CRP	TC	LDL	HDL	TG	Hcy	SYS1	DYS1	mriexamdate01	mriexamdate1	enrolledto examtime	Group_ID	Ren_ID	Org_ID	stenosisrate_area	degreofstenosis	Plaque Area	Mean_LumenArea_1	Min_LumenArea_1	Mean_WallArea_1	Max_WallArea_1	Mean_TotalVesselArea_1	referenceVesselArea_1	MaximumWallThickness_1	MeanWallThickness_1
1	1950-10-19	2014-04-04	2014-07-07	3	0	0	0	63	1	0	1	0	0	0	0	0	0	0	0	0	1	1	2	2	5.8	5.62	4.6	0.72	1.96	10.8	150	100	2014-04-09	2014-04-09	5	SID_CAPRICE117A	REN_66736	ORG_450103795	0.152474	1	54.1806	27.5356	11.19	62.1994	116.38	89.7349	143.916	5.84	2.38416
2	1972-10-23	2012-05-06	2012-08-10	3	0	0	1	40	0	0	0	1	0	0	0	0	1	0	0	0	0	0	7	2	4.56	2.9	0.99	0.79	3.18	10.2	110	61	2012-05-10	2012-05-10	4	SID_371787	REN_36562	ORG_1	0.417001	2	22.7414	65.4603	18.36	25.6686	48.41	91.1289	113.87	1.04	0.825833
3	1959-12-03	2014-03-20	2014-09-16	5	0	0	1	54	1	0	0	0	0	0	0	0	0	0	0	0	1	1	3	0	3.6	3.12	1.99	0.95	1.04	26	120	85	2014-03-24	2014-03-24	4	SID_CAPRICE114A	REN_4084	ORG_448707845	0.199537	1	39.1063	45.8441	12.39	49.7037	88.81	95.5478	134.654	3.09	1.62813
4	1958-05-06	2014-01-01	2014-06-27	5	0	0	1	56	1	1	0	1	0	0	0	1	1	0	0	0	0	0	4	1	4.5	4.3	1.32	0.84	3.55	13.4	120	80	2014-01-06	2014-01-06	5	SID_CAPRICE111A	REN_17343	ORG_442053354	0.308908	2	23.0393	40.225	14.21	31.7907	54.83	72.0157	95.055	2.88	1.22947
5	1937-12-29	2014-01-10	2014-07-10	6	0	0	1	76	1	0	0	0	0	0	0	1	1	0	0	0	0	0	3	0	1.3	3.22	1.3	1.71	0.54	35.8	140	90	2014-01-16	2014-01-16	6	SID_CAPRICE112A	REN_99643	ORG_442918085	0.294144	1	48.9437	79.5273	25.41	60.9763	109.92	140.504	189.447	6.75	1.63618
6	1963-10-04	2014-03-14	2014-09-20	6	0	0	1	50	0	0	0	0	0	0	0	0	0	0	0	0	0	0	5	2	0	2.96	2.39	0.72	0.81	39.3	140	90	2014-03-18	2014-03-18	4	SID_CAPRICE113A	REN_31221	ORG_448192329	0.293345	1	18.6334	48.5568	11.9	28.6666	47.3	77.2234	95.8568	1.32	1.03677
7	1937-07-26	2011-12-26	2012-07-05	6	0	0	0	74	1	1	0	0	0	0	0	0	0	0	0	0	1	0	5	2	5.1	3.27	1.63	0.78	1.31	6.8	145	92	2011-12-30	2011-12-30	4	SID_354751	REN_42289	ORG_1	0.449979	2	15.4982	28.3216	15.74	19.2394	28.13	47.5609	110.962	1.11	0.88875
8	1949-03-04	2013-10-17	2014-04-27	6	0	0	1	65	1	0	0	1	0	0	0	1	1	0	0	0	0	0	1	1	1.9	6.09	5.11	1.11	1.42	14.3	160	100	2013-10-21	2013-10-21	4	SID_CAPRICE105A	REN_62814	ORG_435417270	0.276505	1	34.1725	42.4321	12.01	31.425	55.94	73.8571	120.54	3.02	1.14893
9	1955-05-24	2013-10-23	2014-07-18	8	0	0	0	58	1	0	0	0	0	0	1	1	1	1	1	0	1	0	4	2	8.5	4.67	2.65	1.29	1.12	29	142	91	2013-10-29	2013-10-29	6	SID_CAPRICE106A	REN_78597	ORG_436096098	0.331812	2	14.1142	29.7642	11.72	23.6012	42.2	53.3654	79.3557	1.87	1.05112
10	1948-11-30	2013-11-28	2014-09-20	9	0	0	0	65	1	0	1	1	1	1	0	1	0	0	0	0	0	0	1	1	5.54	3.54	2.38	0.9	0.64	17.1	#NULL!	#NULL!	2013-12-02	2013-12-02	4	SID_CAPRICE108A	REN_89050	ORG_439030227	0.263385	1	32.0194	39.325	14.46	40.4407	69.36	79.7657	128.37	3.48	1.49321
11	1951-03-21	2013-12-10	2014-09-20	9	0	0	0	63	0	0	0	1	1	1	0	0	0	0	0	0	0	0	1	1	4.3	4.24	2.18	1.59	0.63	20.3	130	80	2013-12-16	2013-12-16	6	SID_CAPRICE110A	REN_2222	ORG_440268116	0.354435	2	27.6822	57.1963	18.93	34.479	63.09	91.6753	131.674	2.15	1.12667
12	1958-04-07	2013-10-09	2014-07-15	9	0	0	1	56	1	0	0	0	0	0	0	1	0	0	0	0	0	0	3	1	14.2	4.88	#NULL!	#NULL!	0.79	26.3	130	85	2013-10-14	2013-10-14	5	SID_CAPRICE102A	REN_23157	ORG_434798884	0.44535	2	23.0472	53.5229	23.43	29.1803	45.43	82.7032	90.9456	2.12	0.994438
13	1957-12-23	2013-10-07	2014-07-08	9	0	0	0	56	1	0	1	1	1	0	0	1	0	1	1	0	0	0	2	1	3.6	3.89	3.04	0.93	0.65	13.7	120	70	2013-10-11	2013-10-11	4	SID_CAPRICE099A	REN_74808	ORG_434543059	0.313876	2	24.515	46.4603	15.35	33.5547	46.5	80.015	98.3721	2.26	1.2025
14	1964-12-04	2012-04-01	2013-01-10	9	0	0	1	47	1	0	1	0	0	0	0	1	0	1	0	0	1	0	7	5	1.1	3.09	1.96	1.01	0.92	15	160	90	2012-04-05	2012-04-05	4	SID_CAPRICE030A	REN_3377	ORG_386783842	0.448845	2	46.0069	39.2294	21.35	26.2166	49.05	65.4459	129.373	3.1	1.02406
15	1960-07-02	2012-05-20	2013-03-24	10	0	0	1	52	1	0	0	1	1	1	0	1	0	1	0	0	0	0	4	1	0.2	4.64	3.02	1.12	1.29	41.2	156	105	2012-05-24	2012-05-24	4	SID_374704	REN_43043	ORG_1	0.340155	2	19.1562	33.0596	16.39	31.7938	50.95	64.8535	84.0096	2.98	1.28038
16	1966-07-12	2012-05-10	2013-03-24	10	0	0	1	46	1	0	0	1	0	0	1	0	0	0	0	0	1	0	8	3	0.6	3.71	2.23	0.93	1.11	14	161	108	2012-05-14	2012-05-14	4	SID_372595	REN_25556	ORG_1	0.444452	2	21.8984	81.7047	25.81	32.2616	54.16	113.966	135.865	1.99	0.9125
17	1971-05-22	2012-05-20	2013-03-24	10	0	0	1	41	1	0	0	1	0	0	1	1	1	0	0	0	1	0	2	2	0.6	5.61	3.83	1.16	1.31	13.8	170	90	2012-05-25	2012-05-22	2	SID_374797	REN_62830	ORG_1	0.394113	2	36.6309	49.7626	20.06	30.8391	67.47	80.6017	117.233	3.87	1.03469
18	1957-05-19	2011-11-28	2012-11-25	11	0	0	1	55	0	1	0	0	0	1	0	0	0	1	1	0	0	0	1	1	4.9	2.77	1.33	0.64	1.54	12.8	140	80	2011-11-30	2011-11-30	2	SID_CAPRICE016A	REN_7673	ORG_375806412	0.233206	1	15.1803	49.5834	12.18	40.0484	79.11	89.6319	67.8392	3.59	1.40969
19	1957-11-16	2013-09-06	2014-08-30	11	0	0	1	56	1	0	0	0	0	1	0	0	1	1	0	0	0	0	0	0	7.8	3.81	2.95	0.81	1.07	35.7	130	85	2013-09-11	2013-09-11	5	SID_CAPRICE093A	REN_44677	ORG_431946771	0.30463	2	12.9453	38.5744	14.99	34.2172	79.59	72.7916	92.9603	2.74	1.22438
20	1949-06-08	2012-07-01	2013-06-30	11	0	0	1	63	1	1	0	1	1	1	0	0	0	1	1	0	0	0	2	1	2.86	4.29	2.48	1.22	1.75	31.7	105	80	2012-07-05	2012-07-05	4	SID_CAPRICE037A	REN_82121	ORG_394623136	0.381873	2	46.6033	48.2263	19.6	31.7259	71.87	79.9522	112.874	2.46	1.11687
21	1947-08-29	2012-04-06	2013-03-25	11	0	0	1	65	1	0	0	0	1	1	0	1	0	1	1	0	1	0	18	4	10.56	2.26	0.93	1.08	0.68	13.6	120	75	2012-04-11	2012-04-11	5	SID_369545	REN_84691	ORG_1	0.507097	3	16.7464	53.964	30.24	29.3936	46.14	83.3576	100.104	2.24	0.984357
22	1941-04-04	2012-12-01	2013-11-15	11	0	0	1	72	0	0	0	0	0	1	0	0	0	0	0	0	0	0	6	5	1.9	3.12	1.87	1.29	0.49	17.2	100	60	2012-12-06	2012-12-06	5	SID_CAPRICE064A	REN_38663	ORG_407942522	0.371763	2	20.7956	49.8679	19	32.1079	51.22	81.9757	92.1068	2.28	1.1225
23	1956-11-10	2012-07-20	2013-07-15	11	0	0	1	56	0	0	0	1	1	1	0	0	0	1	0	0	0	0	1	0	2.8	4.23	2.79	0.92	1.25	15.3	130	70	2012-07-24	2012-07-24	4	SID_CAPRICE042A	REN_81958	ORG_396285820	0.363981	2	18.0344	46.145	17.99	31.4356	49.47	77.5806	95.615	1.91	1.13688
24	1940-12-12	2012-04-01	2013-03-25	11	0	0	1	71	1	1	1	1	0	0	0	1	0	0	0	0	1	0	3	0	15.9	3.19	2.1	0.68	0.87	17.6	140	90	2012-04-05	2012-04-05	4	SID_365891	REN_3992	ORG_1	0.0824735	1	29.9107	26.1828	5.14	57.1831	103.19	83.3659	133.594	10.24	2.50517
25	1936-11-03	2012-02-26	2013-02-21	11	0	0	0	75	0	1	1	0	0	0	0	0	0	0	0	0	1	1	9	4	9.8	4.59	2.88	1.14	1.56	21.17	170	80	2012-02-28	2012-02-28	3	SID_359278	REN_29753	ORG_1	0.0962192	1	26.2169	35.6084	5.33	50.0644	121.41	85.6728	94.4134	11.35	1.9425
26	1946-07-26	2011-12-01	2012-11-25	11	0	0	1	65	1	1	1	0	0	0	0	0	0	0	0	0	0	0	8	1	12.8	4.33	2.17	0.81	1.9	12.3	140	80	2011-12-06	2011-12-06	5	SID_351675	REN_23504	ORG_1	0.417971	2	28.9975	41.1219	21.2	29.5212	58.11	70.6431	115.379	3.75	1.08219
27	1954-08-31	2012-07-01	2013-06-25	11	0	0	0	58	1	0	1	0	0	0	0	0	1	0	0	0	1	0	#NULL!	0	8.4	5.48	3.77	0.82	1.79	21.2	140	90	2012-07-05	2012-07-05	4	SID_CAPRICE040A	REN_5790	ORG_394640180	0.117966	1	17.9713	27.7645	5.15	38.5067	85.11	66.2712	116.623	3.76	1.62673
28	1939-01-19	2011-12-27	2012-12-25	11	0	0	1	73	1	0	0	0	0	0	0	1	1	0	0	0	1	0	3	0	21.18	4.08	1.95	1.38	0.93	21.7	117	85	2011-12-31	2011-12-31	4	SID_354021	REN_90649	ORG_1	0.408809	2	16.4994	40.4187	18.18	26.2906	42.79	66.7094	83.2087	3.05	1.02188
29	1947-12-19	2013-07-15	2014-07-01	11	0	0	0	66	1	0	0	0	0	0	0	1	1	0	0	0	1	0	1	0	11.1	4.35	2.77	0.79	2.29	38.2	120	80	2013-07-19	2013-07-19	4	SID_CAPRICE088A	REN_7258	ORG_427306451	0.371172	2	45.3728	57.0502	22.45	38.0341	68.92	95.0843	118.164	5.34	1.21841
30	1940-09-23	2013-07-22	2014-07-20	11	0	0	0	73	0	1	0	0	0	0	0	1	1	0	0	0	0	0	3	4	14.58	3.4	1.88	0.88	1.31	21.3	123	81	2013-07-25	2013-07-25	3	SID_M432064	REN_96014	ORG_1	0.366097	2	20.6525	45.5366	14.69	25.4359	43.72	70.9725	87.1188	2.54	0.932187
31	1943-09-29	2012-04-11	2013-03-25	11	0	0	1	69	1	1	0	1	0	0	0	0	0	0	0	0	1	0	10	2	14.54	4.2	2.88	1.11	2.11	11.8	144	88	2012-04-17	2012-04-17	6	SID_368484	REN_41538	ORG_1	0.519453	3	19.0663	51.3972	31.86	29.4737	48.54	80.8709	99.9372	2.91	1.00844
32	1935-05-09	2013-07-12	2014-07-01	11	0	0	1	78	0	0	1	1	1	0	0	0	1	0	0	0	0	1	4	1	1.7	3.73	2.18	0.68	2.16	19.6	137	85	2013-07-18	2013-07-18	6	SID_CAPRICE087A	REN_27420	ORG_427217418	0.406949	2	15.4956	51.9455	22.34	32.5564	46.64	84.5018	75.625	1.98	1.10636
33	1951-12-29	2012-09-21	2013-09-20	11	0	0	0	61	0	1	0	1	0	0	0	1	0	0	0	0	0	0	7	0	7.2	5.29	2.46	0.9	3.47	28.2	160	85	2012-09-27	2012-09-27	6	SID_CAPRICE053A	REN_44933	ORG_401887756	0.33234	2	32.1869	61.9753	16.86	33.8713	71.92	95.8466	107.855	2.61	1.075
34	1936-05-05	2011-10-14	2012-10-10	11	0	0	0	75	1	0	0	1	0	0	0	1	0	0	0	0	0	0	9	2	1	3.87	1.81	1.5	0.54	18.4	200	120	2011-10-18	2011-10-18	4	SID_CAPRICE008A	REN_56301	ORG_372088154	0.416166	2	16.3126	70.8516	27.59	38.7056	74.48	109.557	77.0465	4.31	1.11844
35	1947-12-19	2013-06-02	2014-05-15	11	0	0	0	65	0	1	0	1	0	0	0	0	0	0	0	0	0	0	2	0	2.6	4.68	3.15	0.8	2.32	26	140	90	2013-06-06	2013-06-06	4	SID_CAPRICE080A	REN_51202	ORG_423564473	0.392575	2	19.7192	28.4962	15.71	24.3078	39.39	52.8041	82.7653	3.99	1.09687
36	1954-10-03	2012-01-18	2013-01-15	11	0	0	1	57	0	0	0	0	0	0	0	1	1	0	0	0	0	0	15	4	7.4	5.32	4.47	0.96	1.05	26.4	150	100	2012-01-21	2012-01-21	3	SID_CAPRICE067A	REN_85130	ORG_380295401	0.210223	1	37.2225	33.5384	8.4	31.5575	68.78	65.0959	102.318	2.65	1.27031
37	1951-08-26	2013-07-05	2014-07-01	11	0	0	1	62	1	1	0	0	1	0	0	0	0	0	0	0	0	1	4	1	5.24	6.4	3.49	0.91	1.9	23.3	120	80	2013-07-09	2013-07-09	4	SID_CAPRICE085A	REN_92168	ORG_426433181	0.338235	2	15.0822	42.1078	18.76	36.7044	76.35	78.8122	67.8862	5.33	1.32833
38	1959-04-27	2012-06-24	2013-06-20	11	0	0	1	53	1	0	0	0	0	0	0	1	1	0	0	0	0	0	10	3	21.04	6.9	3.97	1.41	1.68	7.85	130	80	2012-06-29	2012-06-29	5	SID_377713	REN_57175	ORG_1	0.332508	2	18.1188	54.2675	16.82	33.7653	65.24	88.0328	86.5962	2.74	1.14812
39	1946-07-15	2012-07-13	2013-07-10	11	0	0	0	66	1	1	1	0	0	0	0	1	0	0	0	0	1	0	3	0	7.42	5.25	2.9	1.1	2.65	14.4	210	110	2012-07-18	2012-07-18	5	SID_383905	REN_50763	ORG_1	0.357965	2	29.2649	46.4656	21.48	38.5259	64.37	84.9916	98.534	3.27	1.3375
40	1942-03-07	2013-04-13	2014-04-10	11	0	0	1	71	0	0	0	0	0	0	0	0	0	1	1	0	0	0	12	4	4.62	4.16	2.46	1.06	1.18	11.6	#NULL!	#NULL!	2013-04-18	2013-04-18	5	SID_M418661	REN_68120	ORG_1	0.393784	2	14.0836	48.8462	16.92	26.0477	55.65	74.894	98.5855	1.47	0.923438
41	1954-04-16	2013-06-13	2014-06-10	11	0	0	0	59	1	1	0	0	0	0	0	0	0	0	0	0	0	0	7	3	4.24	4.71	3.06	0.82	2.02	22.2	120	80	2013-06-17	2013-06-17	4	SID_CAPRICE081A	REN_94541	ORG_424516140	0.321583	2	39.6456	48.8459	16.47	34.7455	66.56	83.5913	118.458	2.78	1.18613
42	1949-12-01	2012-08-25	2013-08-17	11	0	0	0	63	1	0	0	0	0	0	0	0	0	0	0	0	1	0	3	0	5.7	5.18	2.2	0.95	3.93	16	120	80	2012-08-30	2012-08-30	5	SID_CAPRICE048A	REN_83854	ORG_399466177	0.414467	2	19.5733	46.375	20.15	28.4667	48.04	74.8417	94.415	1.34	1.03567
43	1951-02-08	2013-09-22	2014-09-20	11	0	0	1	63	0	0	0	0	1	0	0	1	0	0	0	0	1	0	10	3	3.3	4.18	2.51	1.04	1.19	16.3	180	103	2013-09-27	2013-09-27	5	SID_CAPRICE097A	REN_16143	ORG_433347999	0.354716	2	62.1302	52.4729	22.07	40.1488	54.4	92.6217	151.12	2.61	1.27458
44	1954-08-09	2012-05-20	2013-05-07	11	0	0	0	58	1	0	0	0	0	0	0	0	0	0	0	0	1	0	13	3	5.2	4.12	2.8	1.12	1	17.5	145	69	2012-05-23	2012-05-23	3	SID_374746	REN_46830	ORG_1	0.358827	2	32.6373	31.7482	19.27	34.4327	67.07	66.1809	98.8182	3.78	1.39455
45	1953-05-22	2011-12-19	2012-12-15	11	0	0	0	59	1	0	0	0	0	0	0	1	1	0	0	0	1	0	5	1	5.3	2.85	1.51	0.72	0.74	16.3	162	64	2011-12-21	2011-12-21	2	SID_351822	REN_75879	ORG_1	0.270869	1	27.6341	32.9491	11.66	31.3866	53.44	64.3356	85.6807	4.19	1.31906
46	1958-07-07	2011-11-25	2012-11-24	11	0	0	1	53	1	1	0	0	0	0	0	1	0	0	0	0	1	0	2	0	6.1	3.4	1.68	0.85	1.91	19.9	155	70	2011-11-30	2011-11-30	5	SID_351103	REN_67220	ORG_1	0.429955	2	48.7927	52.1887	19	25.1906	39.43	77.3794	110.526	1.56	0.896875
47	1949-04-15	2013-08-24	2014-08-10	11	0	0	0	64	1	0	0	1	0	0	0	0	0	0	0	0	1	1	6	3	1.56	5.39	4	1.07	1.36	15.1	140	90	2013-08-28	2013-08-28	4	SID_CAPRICE089A	REN_49013	ORG_430755491	0.265657	1	38.0487	37.4175	9.65	26.675	50.9	64.0925	133.895	2.83	1.06344
48	1950-07-25	2013-07-04	2014-07-01	11	0	0	0	63	1	0	1	0	0	0	0	0	1	0	0	0	1	0	1	0	3.01	2.73	1.42	0.8	1.02	13.4	142	82	2013-07-09	2013-07-09	5	SID_CAPRICE084A	REN_29486	ORG_426415376	0.364426	2	27.7919	66.9117	21.72	37.8806	60.1	104.792	105.422	1.8	1.15308
49	1944-10-28	2013-10-07	2014-09-20	11	0	0	1	69	1	0	0	1	0	0	0	1	0	0	0	0	1	0	0	0	0.92	3.91	2.31	1.13	1.14	7.09	148	89	2013-10-11	2013-10-11	4	SID_CAPRICE098A	REN_53203	ORG_434538172	0.271165	1	16.2497	74.8345	16.28	43.7572	66.69	118.592	98.9529	3.86	1.29062
50	1963-10-05	2012-09-10	2013-09-08	11	0	0	1	49	1	0	0	0	0	0	0	0	0	0	0	0	1	0	0	0	14.22	5.11	3.77	1.12	1.46	7	130	90	2012-09-14	2012-09-14	4	SID_CAPRICE050A	REN_28318	ORG_400759329	0.295738	2	17.9491	79.7039	22.69	54.0333	96.09	133.737	74.4341	3.72	1.34637
51	1959-07-17	2012-11-16	2013-11-10	11	0	0	1	53	1	1	0	0	1	0	0	0	0	0	0	0	1	0	14	2	8.6	6.56	5.27	1.08	1.32	11.1	130	90	2012-11-20	2012-11-20	4	SID_CAPRICE061A	REN_96988	ORG_406563678	0.385823	2	12.5628	32.9703	18.37	29.2425	64.01	62.2128	69.9206	3.51	1.34156
52	1966-10-07	2012-11-24	2013-11-15	11	0	0	1	46	1	0	0	0	0	0	0	0	0	0	0	0	1	1	1	1	14.8	6.16	3.87	1.04	1.79	8.33	135	60	2012-11-29	2012-11-29	5	SID_CAPRICE063A	REN_1014	ORG_407338107	0.218556	1	8.89063	30.4	7.43	26.5659	45.7	56.9659	56.4516	2.63	1.13979
53	1951-01-14	2011-07-10	2012-07-03	11	0	0	1	60	0	0	0	0	0	0	0	0	1	0	0	0	0	0	2	1	6	4.91	1.63	0.74	8.44	6.72	140	85	2011-07-15	2011-07-15	5	SID_331344	REN_49648	ORG_1	0.351372	2	28.1863	47.4909	14.39	26.5637	54.75	74.0547	102.241	2.18	0.965313
54	1952-07-03	2012-04-05	2013-03-25	11	0	0	1	60	0	0	0	0	0	0	0	0	0	0	0	0	0	0	9	2	3.01	4.65	3.21	1.12	3.74	11	160	100	2012-04-10	2012-04-10	5	SID_368323	REN_84506	ORG_1	0.44296	2	20.5506	46.3622	17.82	22.4094	42.96	68.7716	89.3222	1.15	0.834375
55	1948-05-28	2013-10-05	2014-09-20	11	0	0	1	65	0	0	0	0	0	0	0	0	0	0	0	0	0	0	5	0	1.926	6.62	4.45	1.12	2.58	6.78	150	90	2013-10-11	2013-10-11	6	SID_CAPRICE100A	REN_96203	ORG_434552141	0.35591	2	18.5988	43.1389	17.73	32.0859	81.32	75.2248	71.9642	3.07	1.14746
56	1950-08-11	2012-06-27	2013-06-20	11	0	0	1	62	1	1	1	0	0	0	0	1	0	0	0	0	0	0	7	3	1.9	4.23	2.56	1.11	1.4	9.28	140	90	2012-07-01	2012-07-01	4	SID_CAPRICE035A	REN_54038	ORG_0	0.377893	2	10.9956	85.8031	22.2	36.5468	62.04	122.35	96.5822	2.09	1.00694
57	1953-09-25	2012-01-26	2013-01-25	11	0	0	1	58	0	0	0	0	0	0	0	0	1	0	0	0	0	0	5	0	0.9	4.51	2.62	0.83	2.04	12.9	168	85	2012-01-31	2012-01-31	5	SID_358110	REN_24442	ORG_1	0.352144	2	64.829	38.8206	14.97	27.541	92.37	66.3616	131.191	7.56	1.04183
58	1956-01-29	2012-08-04	2013-08-03	11	0	0	0	57	1	1	0	0	0	0	0	0	0	0	0	0	1	1	4	1	3.1	3.02	1.71	1.23	0.5	10.6	100	86	2012-08-09	2012-08-09	5	SID_386120	REN_55686	ORG_1	0.309187	2	28.483	53.6465	14.67	32.777	61.26	86.4235	114.906	2.3	1.09041
59	1953-10-24	2013-10-13	2014-09-20	11	0	0	1	60	0	1	0	0	0	0	0	0	0	1	1	0	0	0	0	1	0.281	3.95	2.2	1.28	0.84	11.7	142	89	2013-10-17	2013-10-17	4	SID_CAPRICE104	REN_25926	ORG_435075836	0.223484	1	28.611	32.9941	6.37	22.1331	45.51	55.1272	120.286	2.45	0.959063
60	1955-11-13	2012-11-22	2013-11-15	11	0	0	0	57	1	0	0	0	0	0	0	0	1	0	0	0	0	0	7	2	5.9	4.32	2.51	0.96	1.23	6.2	132	85	2012-11-26	2012-11-24	2	SID_CAPRICE062A	REN_41286	ORG_407064199	0.283663	1	19.1341	31.7006	10.16	25.6572	38.22	57.3578	76.1	2.06	1.09273
61	1960-02-01	2012-07-05	2013-06-11	11	0	0	1	52	1	0	0	1	0	0	0	0	0	0	0	0	1	0	3	0	5.26	4.23	#NULL!	#NULL!	1.21	10.02	190	100	2012-07-09	2012-07-09	4	SID_382107	REN_39080	ORG_1	0.293539	1	40.1441	40.124	12.11	29.1451	58.41	69.2691	120.096	2.38	1.11151
62	1965-08-15	2013-10-07	2014-09-20	11	0	0	0	48	1	0	1	0	1	0	0	0	0	0	0	0	0	1	2	3	2.54	3.3	1.66	0.71	2.32	16.5	157	91	2013-10-11	2013-10-11	4	SID_CAPRICE101A	REN_63761	ORG_434556839	0.402543	2	23.3769	78.4516	24.22	35.9475	58.25	114.399	78.5041	1.88	1.03375
63	1971-11-10	2012-04-20	2013-04-18	11	0	0	1	40	0	0	0	1	0	0	1	1	0	0	0	0	0	0	6	1	8.7	4.3	3.1	1.1	0.54	15.4	120	70	2012-04-25	2012-04-25	5	SID_370008	REN_44859	ORG_1	0.487254	2	11.5799	35.6519	18.16	19.1101	30.69	54.762	66.3419	1	0.815667
64	1954-04-20	2012-06-23	2013-06-22	11	0	0	1	58	0	1	0	0	0	0	0	0	0	0	0	0	1	0	4	2	1.9	4.92	3.48	1.03	1.69	6.6	140	80	2012-06-28	2012-06-28	5	SID_379982	REN_17334	ORG_1	0.256649	1	12.2494	53.9292	15.36	44.4882	93.02	98.4174	75.235	4.15	1.3821
65	1965-06-30	2012-03-22	2013-03-18	11	0	0	1	47	1	0	0	0	0	0	0	1	1	0	0	0	1	0	7	2	2.94	3.9	2.57	1	1.3	14.5	151	87	2012-03-26	2012-03-26	4	SID_365966	REN_3256	ORG_1	0.382425	2	17.8431	29.345	12.55	20.2669	38.11	49.6119	67.455	3.11	0.922813
66	1950-04-15	2012-04-10	2013-03-25	11	0	0	1	62	1	0	0	1	0	0	0	0	0	0	0	0	1	0	5	1	1.3	2.53	1.2	1.15	1.15	1.11	150	95	2012-04-12	2012-04-12	2	SID_368404	REN_36699	ORG_1	0.410073	2	20.965	52.3456	18.32	26.355	47.32	78.7006	99.6656	1.48	0.923125
67	1963-01-29	2011-11-12	2012-11-01	11	0	0	1	49	1	0	0	0	0	0	0	0	0	0	0	0	0	0	9	3	3.2	4.93	3.05	1.38	0.65	10.2	140	80	2011-11-15	2011-11-15	3	SID_CAPRICE012A	REN_14142	ORG_374510586	0.387594	2	12.1119	53.0518	20.17	31.8689	54.1	84.9207	64.1737	3.38	1.07714
68	1970-04-24	2013-06-19	2014-06-10	11	0	0	0	43	0	0	0	0	0	0	0	1	0	1	1	0	0	1	0	0	3.1	4.96	3.22	0.76	1.62	13.9	#NULL!	#NULL!	2013-06-24	2013-06-24	5	SID_CAPRICE082A	REN_29081	ORG_425125931	0.296242	2	22.2194	35.6553	11.53	27.3908	47.11	63.0461	127.012	1.88	1.10118
69	1979-05-25	2012-04-15	2013-03-25	11	0	0	1	33	0	0	0	0	0	0	0	0	1	0	0	0	0	0	0	0	0.7	3.43	1.94	1.16	1.17	26.2	120	80	2012-04-20	2012-04-20	5	SID_368568	REN_95091	ORG_1	0.48191	2	11.906	48.2331	22.83	24.544	36.45	72.777	84.6831	1.06	0.890451
70	1963-07-07	2013-06-20	2014-06-10	11	0	0	1	50	1	0	0	0	1	0	0	0	0	0	0	0	0	1	6	2	2.9	4.03	2.43	0.96	1.95	6	161	87	2013-06-26	2013-06-26	6	SID_CAPRICE083A	REN_83467	ORG_425292606	0.420569	2	18.2841	67.2341	26.68	36.7578	64.44	103.992	89.2566	1.94	1.10688
71	1959-07-18	2012-05-23	2013-05-21	11	0	0	1	53	0	0	0	0	0	0	1	1	0	0	0	0	0	0	0	0	0	3.94	2.53	0.98	1.9	6.8	160	80	2012-05-29	2012-05-29	6	SID_CAPRICE032A	REN_8695	ORG_391432094	0.512244	3	22.9884	55.4888	35.32	33.6316	56.62	89.1203	112.109	3.94	1.11437
72	1970-04-23	2012-10-20	2013-10-10	11	0	0	0	43	1	0	0	1	1	0	1	0	0	0	0	0	0	0	1	1	3.7	2.86	1.72	1.01	0.6	10.4	136	84	2012-10-23	2012-10-23	3	SID_CAPRICE055A	REN_93609	ORG_404125635	0.245102	1	20.4128	36.8525	9.43	29.0438	55.31	65.8962	114.972	2.81	1.15437
73	1940-12-15	2011-07-24	2012-08-01	12	0	0	1	71	1	0	0	1	0	1	0	0	1	1	1	0	1	0	7	1	8.32	5.1	3.34	1.16	1.72	17.18	160	80	2011-07-27	2011-07-27	3	SID_332718	REN_78753	ORG_1	0.341492	2	31.0122	54.3456	13.52	26.0709	47.16	80.4166	130.838	2.58	0.898438
74	1953-12-28	2013-08-07	2014-08-10	12	0	0	1	60	1	0	0	0	1	1	0	1	0	1	1	0	0	0	5	3	4.2	4.58	2.42	0.61	3.79	23.1	140	100	2013-08-13	2013-08-13	6	SID_M434652	REN_97568	ORG_1	0.287727	1	14.2512	48.1222	11.92	29.5081	57.3	77.6303	106.873	3.11	1.04813
75	1946-01-26	2012-08-23	2013-08-28	12	0	0	1	67	1	0	0	0	1	1	0	0	0	0	0	0	0	0	5	1	3.06	4.83	2.44	2.39	0.62	13.51	150	80	2012-08-28	2012-08-28	5	SID_CAPRICE046A	REN_51902	ORG_399291664	0.304398	2	20.5497	35.7978	12.84	29.3416	62	65.1394	99.9072	4.03	1.14969
76	1937-09-16	2012-02-10	2013-02-10	12	0	0	0	74	1	1	0	0	1	1	0	0	0	1	1	0	1	0	4	2	1.7	4.69	2.68	1.09	1.13	7.74	155	70	2012-02-14	2012-02-14	4	SID_358706	REN_12320	ORG_1	0.458191	2	8.5975	33.6366	18.48	21.8525	30.45	55.4891	64.0866	1.46	0.924375
77	1965-01-11	2013-08-28	2014-08-30	12	0	0	1	49	0	1	0	0	0	1	0	0	0	1	1	0	1	0	9	2	7.24	4.67	3.62	1.08	0.77	16.5	130	70	2013-09-02	2013-09-02	5	SID_CAPRICE092A	REN_15995	ORG_431168942	0.355274	2	22.9328	35.685	13.47	24.4444	39.94	60.1294	141.524	2.7	0.999687
78	1963-01-08	2012-08-01	2013-08-10	12	0	0	1	50	1	1	0	0	1	1	0	0	0	1	0	0	0	1	9	4	8.2	6.17	3.99	0.88	1.12	8.8	150	90	2012-08-03	2012-08-03	2	SID_385965	REN_22393	ORG_1	0.523283	3	5.61	34.7925	24.61	22.42	28.03	57.2125	62.8225	1.39	0.9375
79	1958-12-08	2013-02-23	2014-02-25	12	0	0	1	54	0	0	1	0	1	1	0	1	0	1	1	0	0	0	12	3	0.4	3.91	2.71	1.09	0.84	13.5	140	80	2013-02-28	2013-02-28	5	SID_CAPRICE069A	REN_18467	ORG_415103006	0.362606	2	28.1878	38.8268	18.48	32.4844	53.28	71.3113	96.6031	2.26	1.25306
80	1970-05-18	2012-10-06	2013-10-10	12	0	0	1	42	1	0	0	0	0	1	1	0	1	1	1	0	1	0	5	2	5.3	3.31	1.73	1.03	1.67	17.7	150	80	2012-10-10	2012-10-10	4	SID_CAPRICE054A	REN_90106	ORG_403018708	0.312803	2	26.2662	46.7347	13.17	28.9331	61.12	75.6678	92.1625	1.64	1.05563
81	1964-10-04	2012-03-10	2013-03-12	12	0	0	0	47	1	0	0	1	0	1	0	1	1	0	1	0	0	0	1	1	0.8	4.19	3	1.24	0.72	9.19	140	90	2012-03-15	2012-03-15	5	SID_CAPRICE027A	REN_32366	ORG_384964578	0.395316	2	37.2255	37.5244	16.34	24.9941	49.5	62.5184	116.925	4.12	1.00281
82	1934-10-23	2011-12-04	2012-12-05	12	0	0	1	77	1	0	0	1	0	0	0	1	0	0	0	0	0	0	3	1	0.1	5.3	3.77	0.92	0.79	75	128	72	2011-12-09	2011-12-09	5	SID_351676	REN_6121	ORG_1	0.143647	1	14.2394	23.3507	5.82	34.6959	62.33	58.0467	91.6188	3.87	1.62229
83	1935-11-27	2012-03-01	2013-02-28	12	0	0	1	76	1	1	0	0	0	0	0	1	0	0	0	0	1	0	3	1	4.4	5.3	1.02	3.69	1.4	19.69	160	80	2012-03-04	2012-03-04	3	SID_CAPRICE021A	REN_69587	ORG_384001449	0.265311	1	42.171	38.5471	13.65	37.799	79.97	76.3461	118.517	5.13	1.35424
84	1940-10-01	2011-10-24	2012-11-01	12	0	0	0	71	1	0	0	0	0	0	1	1	0	0	0	0	0	0	2	0	3.1	5.08	2.98	0.99	2.22	24.4	145	85	2011-10-26	2011-10-26	2	SID_CAPRICE009A	REN_35495	ORG_372786670	0.28086	1	35.7744	41.3078	11.78	30.1626	57.27	71.4704	145.332	3.27	1.12573
85	1958-04-14	2011-12-17	2012-12-25	12	0	0	1	54	1	1	0	0	0	0	0	1	0	0	0	0	1	1	1	1	12.1	5.38	3.78	1.13	1.03	21.4	140	90	2011-12-19	2011-12-19	2	SID_352000	REN_75311	ORG_1	0.325806	2	22.8664	52.4744	17.49	36.1922	72.79	88.6666	86.7973	4.85	1.22213
86	1953-10-14	2012-03-02	2013-03-04	12	0	0	1	58	1	0	0	1	0	0	0	0	0	0	0	0	0	1	1	0	15.9	2.55	1.24	0.9	0.72	9.27	140	100	2012-03-04	2012-03-04	2	SID_CAPRICE022A	REN_17220	ORG_383998184	0.377662	2	29.9088	40.4134	16.86	27.7831	54	68.1966	91.6025	3.47	1.06281
87	1960-05-16	2013-09-17	2014-09-20	12	0	0	1	53	0	0	0	0	0	0	0	1	0	0	0	0	0	0	0	#NULL!	1	4.77	3.39	1.17	1.02	32.2	125	80	2013-09-22	2013-09-22	5	SID_CAPRICE095A	REN_85173	ORG_432897823	0.277767	1	49.2341	38.2287	10.86	28.2375	48.89	66.4663	124.459	3.34	1.07406
88	1942-02-27	2012-07-14	2013-07-14	12	0	0	0	70	1	0	0	0	0	0	0	0	0	0	0	0	1	0	8	3	0.9	3.97	2.03	0.87	2.19	13.6	155	88	2012-07-19	2012-07-19	5	SID_383937	REN_38879	ORG_1	0.307189	2	39.4956	36.4109	13.96	31.4844	70.98	67.8953	107.391	4.4	1.21313
89	1958-05-11	2012-09-07	2013-09-08	12	0	0	0	54	1	0	0	1	0	0	0	0	1	0	0	0	1	0	4	2	22.8	5.54	5.31	0.85	1.32	21.4	140	80	2012-09-12	2012-09-12	5	SID_CAPRICE049A	REN_83601	ORG_400597678	0.230812	1	42.0567	32.5241	7.19	23.9609	41.91	56.485	175.794	2.01	1.02406
90	1945-01-03	2012-01-01	2013-01-10	12	0	0	0	67	1	0	0	0	0	0	0	0	0	0	0	0	1	0	8	2	6.7	4.68	3.09	0.9	1.25	27.5	140	85	2012-01-05	2012-01-05	4	SID_357413	REN_61638	ORG_1	0.285873	1	39.6378	25.4988	11.73	29.3022	68.94	54.8009	94.4387	5.93	1.29375
91	1942-10-30	2011-12-16	2012-12-20	12	0	0	0	69	1	1	1	1	0	0	0	0	0	0	0	0	1	1	10	3	8.14	2.52	1.36	0.97	1.1	23.3	160	90	2011-12-19	2011-12-19	3	SID_CAPRICE017A	REN_15100	ORG_377446489	0.358116	2	28.5888	30.3773	18.72	33.5536	56.42	63.9309	99.2319	3.39	1.35273
92	1945-05-12	2013-03-23	2014-03-25	12	0	0	0	68	0	0	0	0	0	0	0	1	1	0	0	0	0	0	6	2	12.9	5.69	3.9	0.96	1.36	14.2	125	90	2013-03-29	2013-03-29	6	SID_CAPRICE075A	REN_37953	ORG_417604183	0.280754	1	47.3347	33.4632	12.29	31.485	61.98	64.9482	134.931	6.2	1.24781
93	1937-01-09	2012-03-22	2013-03-25	12	0	0	0	75	1	0	0	0	0	0	0	0	0	0	0	0	1	0	5	1	9.5	2.51	1.11	1.21	0.53	5.22	173	85	2012-03-28	2012-03-28	6	SID_369434	REN_13918	ORG_1	0.424638	2	13.5498	38.5223	16.82	22.7902	36.34	61.3125	74.8623	1.75	0.908393
94	1953-05-23	2012-06-16	2013-06-20	12	0	0	0	59	1	0	0	1	0	0	0	0	1	0	0	0	0	0	6	2	12.3	8.16	3.69	1.42	1.59	16.7	150	90	2012-06-20	2012-06-20	4	SID_CAPRICE036A	REN_32684	ORG_393324698	0.418533	2	21.8656	39.965	16.57	23.0206	35.27	62.9856	101.719	1.92	0.91
95	1966-10-25	2013-09-11	2014-09-20	12	0	0	1	47	1	0	1	0	0	0	0	1	1	0	0	0	0	0	0	1	6.9	3.05	2.19	0.72	1.35	36.4	130	85	2013-09-16	2013-09-16	5	SID_CAPRICE094A	REN_27790	ORG_432378826	0.0638446	1	22.3025	35.0357	2.06	30.2058	44.32	65.2416	136.702	4.01	1.28583
96	1949-09-06	2013-03-24	2014-03-25	12	0	0	1	64	0	0	0	0	1	0	0	1	0	0	0	0	1	0	2	0	7.6	4.03	2.44	1.11	1.58	16.6	152	100	2013-03-29	2013-03-29	5	SID_CAPRICE076A	REN_97920	ORG_417608403	0.424153	2	21.8081	55.0728	21.89	29.7188	50.64	84.7916	105.745	3.42	0.998437
97	1950-02-04	2012-02-04	2013-02-10	12	0	0	1	62	0	0	0	0	0	0	0	1	0	0	0	0	0	0	8	2	4.26	4.92	1.84	1	5.65	23.1	136	76	2012-02-08	2012-02-08	4	SID_359403	REN_29554	ORG_1	0.322191	2	24.545	48.6131	13.06	27.475	52.02	76.0881	100.633	2.86	0.981563
98	1943-01-28	2011-10-10	2012-10-15	12	0	0	1	69	1	0	0	0	0	0	0	1	1	0	0	0	0	0	7	2	6	4.45	2.16	1.44	1.26	13.4	#NULL!	#NULL!	2011-10-14	2011-10-14	4	SID_CAPRICE007A	REN_90668	ORG_371733094	0.373569	2	37.5784	37.6265	13.78	23.1074	39.42	60.7339	147.03	1.79	0.927119
99	1951-07-29	2012-11-08	2013-11-10	12	0	0	1	61	1	1	0	1	0	0	0	1	0	0	0	0	0	0	0	0	4.8	4.18	3.3	0.99	0.75	19.8	140	90	2012-11-12	2012-11-12	4	SID_399366	REN_90459	ORG_1	0.398776	2	19.9847	41.0256	13.61	20.5195	36.99	61.5451	102.237	1.28	0.810268
100	1949-09-20	2011-11-21	2012-12-05	12	0	0	1	62	1	0	0	1	0	0	0	0	1	0	0	0	0	0	0	0	5.4	4.14	1.43	0.96	3.24	17.1	160	90	2011-11-24	2011-11-24	3	SID_CAPRICE015A	REN_53060	ORG_375270311	0.337347	2	37.6097	50.1986	18.42	36.1825	65.18	86.3811	101.283	1.64	1.23708
101	1947-10-05	2012-08-10	2013-08-10	12	0	0	1	65	1	0	0	0	0	0	1	0	1	0	0	0	1	0	7	1	2.7	4.51	2.56	1.01	1.37	15.9	119	97	2012-08-16	2012-08-16	6	SID_387249	REN_99936	ORG_1	0.327676	2	24.5347	32.7673	14.97	30.7153	55.25	63.4826	88.0173	2.84	1.25332
102	1946-01-12	2012-09-22	2013-09-30	12	0	0	1	67	1	0	0	1	0	0	0	0	0	0	0	0	1	0	5	1	3	4.99	4.83	1.33	0.93	12.4	130	80	2012-09-27	2012-09-27	5	SID_CAPRICE052A	REN_83577	ORG_401886641	0.247284	1	14.5261	29.1219	8.9	27.0909	54.22	56.2128	88.5156	2.81	1.1625
103	1962-10-15	2013-02-23	2014-02-25	12	0	0	1	50	0	1	0	0	1	0	0	0	0	0	0	0	0	0	0	0	11.9	5.42	4.09	1	2.25	15.6	150	80	2013-02-28	2013-02-28	5	SID_CAPRICE068A	REN_67452	ORG_415098394	0.287196	1	24.3256	36.4231	12.89	31.9922	60.18	68.4153	69.3328	2.46	1.24469
104	1952-05-04	2013-05-12	2014-05-15	12	0	0	0	61	1	0	0	0	0	0	0	0	0	1	1	0	1	0	5	1	4.9	3.84	2.22	0.9	1.94	13.4	150	90	2013-05-17	2013-05-17	5	SID_CAPRICE079A	REN_46803	ORG_421838761	0.0872459	1	30.8859	27.9987	3.99	41.7428	83.1	69.7416	125.97	6.23	1.79937
105	1944-07-03	2013-04-10	2014-04-10	12	0	0	0	69	1	1	1	1	0	0	0	0	0	0	0	0	0	0	1	0	0.3	3.83	2.19	1.18	0.83	11.4	140	80	2013-04-15	2013-04-15	5	SID_CAPRICE078A	REN_70569	ORG_419073292	0.295046	2	31.8145	34.9878	14.7	35.1227	72.68	70.1106	115.406	3.78	1.33827
106	1947-09-10	2011-11-20	2013-01-11	12	0	0	0	64	0	0	0	1	1	0	0	1	1	0	0	0	0	0	8	2	2.3	7	3.01	1.31	4.7	12.9	220	140	2011-11-22	2011-11-22	2	SID_348280	REN_38013	ORG_1	0.417382	2	22.2311	28.7892	17.1	23.8697	39.05	52.6589	107.152	2.5	1.05677
107	1951-11-20	2012-07-06	2013-07-12	12	0	0	1	61	0	1	0	1	0	0	0	0	0	0	0	0	1	1	9	3	2.1	2.73	1.42	0.63	2.48	15.9	170	111	2012-07-11	2012-07-11	5	SID_382014	REN_79562	ORG_1	0.232895	1	14.8388	48.8591	9.41	30.9944	52.86	79.8535	63.9842	2.1	1.08171
108	1958-10-04	2012-03-04	2013-03-01	12	0	0	0	53	1	1	0	1	0	0	0	0	0	0	0	0	1	0	2	1	8.8	4.25	2.65	0.91	2.41	11.1	#NULL!	#NULL!	2012-03-08	2012-03-08	4	SID_CAPRICE026A	REN_23188	ORG_384356689	0.377458	2	24.5059	54.545	17.34	28.5989	70.59	83.1439	87.0244	2.88	0.921429
109	1954-02-27	2012-08-10	2013-08-15	12	0	0	1	58	0	0	0	0	0	0	0	1	1	0	0	0	0	0	4	1	3.2	3.78	1.7	1.29	0.97	12.6	135	80	2012-08-15	2012-08-15	5	SID_387494	REN_77767	ORG_1	0.290338	1	29.7162	58.0327	15	36.6638	66.38	94.6965	124.413	2.56	1.16808
110	1948-08-12	2012-08-01	2013-08-10	12	0	0	0	64	0	0	0	0	0	0	1	0	1	0	0	0	0	0	10	4	5.12	5.84	3.36	1.11	2.23	2.3	130	85	2012-08-03	2012-08-03	2	SID_386875	REN_89012	ORG_1	0.477674	2	14.8046	39.8179	22.63	24.7454	39.55	64.5633	79.3679	1.9	0.970333
111	1964-12-12	2012-11-10	2013-11-10	12	0	0	1	48	1	0	0	1	0	0	0	0	1	0	0	0	1	0	4	1	3.4	5.31	3.68	0.79	2.2	19.1	140	80	2012-11-16	2012-11-16	6	SID_CAPRICE059A	REN_79255	ORG_406202707	0.327354	2	34.7675	44.1765	18.53	38.0753	58.06	82.2518	96.9803	2.65	1.35225
112	1966-04-13	2013-03-10	2014-03-25	12	0	0	1	47	0	0	0	1	0	0	0	0	0	0	0	0	0	1	5	1	3.31	3.57	0.89	2.52	0.89	18.9	#NULL!	#NULL!	2013-03-15	2013-03-15	5	SID_CAPRICE072A	REN_98545	ORG_416400023	0.233867	1	30.495	33.7289	10.39	34.0369	85.15	67.7658	95.4432	2.99	1.30367
113	1950-12-31	2012-08-25	2013-08-25	12	0	0	1	62	1	1	0	0	0	0	1	1	0	0	0	0	0	1	11	3	1.9	5.13	3.73	1.02	1.84	3.24	150	80	2012-08-28	2012-08-28	3	SID_CAPRICE045A	REN_91795	ORG_399287640	0.411785	2	32.6584	49.2172	21.1	30.1403	50.69	79.3575	97.7978	2.96	1.04313
114	1961-02-16	2013-02-25	2014-02-25	12	0	0	0	52	0	0	0	0	0	0	1	1	0	0	0	0	1	1	7	0	3.74	3.28	1.74	1.2	1	9.8	159	94	2013-03-01	2013-03-01	4	SID_CAPRICE070A	REN_46842	ORG_415184855	0.362204	2	17.3912	51.9603	19.54	34.4075	68.58	86.3678	95.5053	3.23	1.16375
115	1956-09-11	2011-10-27	2012-11-01	12	0	0	0	55	1	0	0	0	0	0	0	0	0	0	0	0	0	0	6	4	3.8	4.02	2.33	1.75	1.29	6.19	140	70	2011-11-01	2011-11-01	5	SID_CAPRICE010A	REN_59832	ORG_373300035	0.370284	2	27.1074	30.1237	12.9	21.9381	34.05	52.0619	98.5778	2.22	0.980313
116	1960-08-02	2013-03-24	2014-03-25	12	0	0	1	53	0	0	0	0	0	0	0	1	1	0	0	0	0	1	3	0	1.72	3.82	2.53	1.01	1.05	10.7	196	100	2013-03-29	2013-03-29	5	SID_CAPRICE077A	REN_30718	ORG_417612593	0.309787	2	24.7502	60.68	16.01	35.6706	67.69	96.3506	92.7803	2.2	1.12344
117	1964-11-24	2012-06-21	2013-06-21	12	0	0	1	48	0	0	0	1	0	0	0	0	0	1	1	0	1	1	5	1	3.8	4.83	2.74	1.01	1.93	11.3	146	91	2012-06-27	2012-06-27	6	SID_381063	REN_29900	ORG_1	0.488974	2	25.8441	57.2122	27.15	28.3744	39.37	85.5866	110.836	1.94	0.94875
118	1969-09-20	2011-11-15	2012-11-28	12	0	0	1	42	1	0	0	0	0	0	0	1	1	0	0	0	0	0	8	1	0.4	4.79	3	1.16	2.26	21.7	170	100	2011-11-21	2011-11-21	6	SID_CAPRICE013A	REN_96858	ORG_375026457	0.279805	1	19.1121	32.3231	12.18	31.3503	68.96	63.6734	101.088	4.32	1.29844
119	1964-01-02	2013-03-27	2014-03-30	12	0	0	1	49	1	0	0	0	0	0	0	0	0	0	0	0	0	0	14	4	2.62	6.33	4.71	0.9	1.44	10.8	#NULL!	#NULL!	2013-04-02	2013-04-02	6	SID_M414761	REN_11317	ORG_2	0.26555	1	37.5573	41.4913	16.67	46.1053	93.44	87.5967	107.668	3.71	1.58333
120	1970-02-26	2012-06-11	2013-06-22	12	0	0	1	42	0	0	0	0	0	0	1	0	1	0	0	0	1	1	9	3	1.6	6.01	3.76	1.15	2.53	11.5	138	72	2012-06-14	2012-06-14	3	SID_378539	REN_20250	ORG_1	0.369538	2	11.419	26.8944	13.25	22.6056	32.2	49.5	54.4199	2.73	1.04531
121	1937-02-02	2013-03-29	2014-04-10	12	0	0	1	76	1	0	0	1	0	0	0	1	1	0	0	0	0	0	9	4	#NULL!	4.74	3.29	0.98	1.3	39	#NULL!	#NULL!	2013-04-03	2013-04-03	5	SID_M414692	REN_59410	ORG_1	0.319757	2	20.9213	37.9703	14.13	30.0598	54.81	68.0301	105.713	2.53	1.14396
122	1951-12-26	2012-11-10	2013-11-10	12	0	0	1	61	0	1	0	0	0	0	0	0	0	0	0	0	1	1	6	5	1.5	4.17	2.34	1.07	1.19	#NULL!	159	97	2012-11-12	2012-11-12	2	SID_399299	REN_73322	ORG_1	0.29224	1	16.4705	30.7856	11	26.6403	45.49	57.4259	78.0156	2.28	1.12594
123	1935-05-01	2013-02-25	2014-02-25	12	0	0	1	78	1	0	0	0	0	0	0	1	0	0	0	0	0	0	2	0	#NULL!	5.96	4.41	0.85	1.78	34.7	#NULL!	#NULL!	2013-03-01	2013-03-01	4	SID_CAPRICE071A	REN_4764	ORG_415185085	0.257713	1	51.1131	24.9028	6.98	20.1044	44.43	45.0072	118.879	3.01	0.970312
124	1955-09-26	2013-03-28	2014-04-10	12	0	0	1	58	1	0	0	0	0	0	0	1	0	0	0	0	0	0	2	2	#NULL!	4.78	3.04	0.88	1.14	41.3	#NULL!	#NULL!	2013-04-03	2013-04-03	6	SID_M415987	REN_24829	ORG_1	0.422679	2	23.6912	55.4449	20.86	28.4919	50.3	83.9368	92.5398	2.3	0.954103
125	1944-12-15	2013-03-28	2014-03-30	12	0	0	1	68	1	1	1	0	0	0	0	1	0	0	0	0	0	0	14	5	#NULL!	3.87	2.45	0.98	0.94	23.1	180	110	2013-04-03	2013-04-03	6	SID_M417015	REN_22374	ORG_1	0.448357	2	29.6023	50.9353	22.09	27.1788	44.57	78.1141	104.496	2.36	0.957812
126	1940-05-14	2012-03-22	2013-03-22	12	0	0	1	72	1	1	0	0	0	0	0	0	1	0	0	0	1	1	3	1	#NULL!	4	2.21	1.1	1.7	10	150	97	2012-03-27	2012-03-27	5	SID_365871	REN_91516	ORG_1	0.463454	2	17.3228	54.6197	23.76	27.5072	44.83	82.1269	99.4497	1.74	0.938438
127	1940-12-28	2012-06-08	2012-08-14	2	1	1	0	71	1	1	0	0	0	0	0	1	0	0	0	0	1	1	1	1	10.1	#NULL!	#NULL!	#NULL!	#NULL!	22.01	130	80	2012-06-11	2012-06-11	3	SID_377326	REN_45647	ORG_1	0.173774	1	51.2004	21.3199	4.56	21.681	33.1	43.0009	135.177	3.39	1.13049
128	1943-07-23	2012-03-01	2012-05-23	2	1	1	1	69	1	1	0	0	0	0	0	0	0	1	1	0	1	0	4	1	4.1	2.62	1.14	0.77	1.86	21.4	160	95	2012-03-07	2012-03-07	6	SID_CAPRICE023A	REN_21968	ORG_384275061	0.50868	3	11.5834	52.7062	31.29	30.2222	46.17	82.9284	67.1009	1.88	1.02875
129	1961-01-13	2014-04-10	2014-07-05	2	1	1	1	53	0	0	0	0	0	0	1	1	1	0	0	0	0	0	3	1	5.6	4.55	3.47	0.98	0.89	20.5	120	80	2014-04-15	2014-04-15	5	SID_CAPRICE118A	REN_25561	ORG_450608241	0.235196	1	25.0908	37.8745	10.8	35.1192	60.21	72.9937	98.0845	4.4	1.36319
130	1938-04-22	2012-04-24	2012-07-30	3	1	1	1	74	1	1	0	0	1	1	0	1	0	1	0	0	1	0	0	1	0.6	3.12	1.82	1.02	0.92	10.5	100	60	2012-04-26	2012-04-26	2	SID_368512	REN_70984	ORG_1	0.0389329	1	53.361	33.2544	2.64	65.169	118.53	98.4234	151.784	7.76	2.3825
131	1947-06-25	2012-04-01	2012-07-05	3	1	1	1	65	1	0	0	1	0	0	0	1	1	0	0	0	1	0	4	0	0.6	4.66	2.62	1.16	2.93	24.6	140	80	2012-04-05	2012-04-05	4	SID_CAPRICE029A	REN_90513	ORG_386780466	0.308199	2	22.8334	68.7344	15.57	34.9493	64.86	103.684	88.2794	1.83	1.07015
132	1961-08-03	2012-08-04	2013-02-23	3	1	1	1	51	1	1	0	1	0	0	1	1	0	0	0	0	1	0	4	1	4.7	3.49	1.54	0.48	3.53	28.7	126	80	2012-08-08	2012-08-08	4	SID_386096	REN_79735	ORG_1	0.478954	2	14.14	70.6866	28.56	31.07	45.21	101.757	115.897	2.52	0.95875
133	1933-03-17	2012-06-10	2013-03-24	3	1	1	0	79	1	1	0	1	1	0	0	1	0	0	0	0	0	0	5	1	5.7	5.96	3.33	1.14	3.81	14.9	130	80	2012-06-14	2012-06-14	4	SID_378554	REN_59629	ORG_1	0.368529	2	9.59438	28.957	15.17	25.9937	41.75	54.9507	59.0944	3.21	1.15017
134	1945-11-02	2012-06-14	2013-03-23	3	1	1	1	67	0	0	0	0	0	1	0	1	0	1	0	0	1	1	4	2	9.5	6.45	4.08	1.34	1.79	16.5	230	91	2012-06-19	2012-06-19	5	SID_378520	REN_37440	ORG_1	0.361276	2	15.7563	34.6562	19.13	33.8212	51.94	68.4775	70.707	3.61	1.29875
135	1935-09-15	2011-09-28	2012-08-16	2	1	1	1	76	1	1	0	1	0	0	1	1	1	0	0	0	0	0	6	0	16.5	#NULL!	#NULL!	#NULL!	#NULL!	22	110	70	2011-10-02	2011-10-02	4	SID_CAPRICE006A	REN_82204	ORG_370693371	0.356109	2	54.0019	60.18	27.25	49.2716	86.85	109.452	173.085	3.68	1.53062
136	1939-01-28	2013-11-04	2014-09-20	2	1	1	1	75	0	0	0	0	0	0	0	1	0	0	0	0	1	1	3	1	7.2	4.6	3.32	1.18	1.59	9.5	#NULL!	#NULL!	2013-11-09	2013-11-09	5	SID_CAPRICE041A	REN_64778	ORG_0	0.37295	2	41.3572	37.3656	18.16	30.5328	53.58	67.8984	111.099	3.74	1.22094
137	1937-05-16	2013-10-12	2014-09-20	3	1	1	1	76	1	1	0	0	0	1	0	1	0	1	1	0	1	1	2	1	10.6	4.14	3.04	0.85	1.31	10.7	180	102	2013-10-16	2013-10-16	4	SID_CAPRICE103A	REN_21440	ORG_434968865	0.426419	2	28.9193	45.9996	31.96	42.9898	105.12	88.9894	108.685	6.02	1.45536
138	1935-03-01	2013-07-10	2014-07-01	3	1	1	1	78	0	0	0	0	0	0	0	0	0	0	0	0	1	0	2	0	8.8	5.33	3.53	1.26	1.19	20.9	161	88	2013-07-16	2013-07-16	6	SID_CAPRICE086A	REN_77139	ORG_427042917	0.355677	2	24.225	38.2698	16.88	30.5788	54.27	68.8486	88.3175	4.2	1.18733
139	1952-11-28	2012-07-01	2013-06-24	3	1	1	1	60	0	0	0	1	1	0	1	1	0	0	0	0	0	0	4	3	3.24	4.78	2.16	0.86	3.36	11.8	140	100	2012-07-05	2012-07-05	4	SID_CAPRICE039A	REN_37270	ORG_394635699	0.581972	3	20.8316	55.9679	42.38	30.4414	44.7	86.4093	78.5769	1.26	1.00571
140	1975-03-30	2012-06-29	2013-06-24	4	1	1	1	37	0	0	0	1	0	0	0	1	1	0	0	0	0	0	5	1	0.4	4.33	2.8	0.82	1.96	12.4	130	80	2012-07-03	2012-07-03	4	SID_CAPRICE034A	REN_23277	ORG_0	0.387437	2	31.4747	33.3969	15.4	24.3484	45.18	57.7453	119.507	3.34	1.03156
141	1948-05-28	2012-03-01	2013-03-12	5	1	1	0	64	1	0	0	0	0	1	0	1	0	1	0	0	1	0	11	2	31.9	3.8	2.24	1.22	1	14.7	130	90	2012-03-05	2012-03-05	4	SID_359557	REN_29905	ORG_1	0.411351	2	15.9478	38.3825	16.29	23.3113	53.22	61.6938	98.8762	4.17	0.9375
142	1951-03-02	2012-08-04	2013-08-12	5	1	1	0	61	1	0	0	0	0	0	0	0	0	0	0	0	1	0	8	1	0.926	5.49	3.01	1.35	1.11	14.3	160	100	2012-08-10	2012-08-10	6	SID_386987	REN_54290	ORG_1	0.319139	2	10.5209	43.0485	10.71	22.8491	33.37	65.8976	76.4185	1.75	0.8825
143	1964-01-22	2012-05-12	2013-05-18	6	1	1	1	48	1	1	0	0	0	0	1	0	0	0	0	0	0	0	3	0	0	5.85	3.61	0.94	3	19.1	#NULL!	#NULL!	2012-05-17	2012-05-17	5	SID_373586	REN_7511	ORG_1	0.270583	1	35.3569	44.0688	8.73	23.5336	49.24	67.6024	104.101	4.41	0.879532
144	1942-10-04	2012-02-10	2013-02-20	6	1	1	1	69	1	0	0	0	0	0	0	0	0	0	0	0	0	0	6	1	4.9	2.81	1.55	0.82	1.14	27.4	130	80	2012-02-13	2012-02-13	3	SID_CAPRICE020A	REN_34000	ORG_382291966	0.0824317	1	46.4747	48.012	10.25	114.095	160.57	162.107	208.582	9.9	3.13833
145	1951-05-12	2011-09-27	2012-10-10	7	1	1	1	60	1	0	0	0	0	0	1	1	1	0	0	0	1	0	3	2	17.9	3.41	1.39	1.39	1.26	15.8	180	110	2011-10-02	2011-10-02	5	SID_CAPRICE005A	REN_94989	ORG_370689752	0.385534	2	37.1816	58.8889	26.74	42.6184	79.8	101.507	138.689	5.54	1.3195
146	1939-05-05	2011-12-18	2012-12-20	7	1	1	1	73	1	0	0	0	0	0	0	1	0	0	0	0	1	0	6	2	7.72	3.65	1.79	1.04	0.92	12.3	170	80	2011-12-22	2011-12-22	4	SID_354084	REN_6197	ORG_1	0.128881	1	22.0534	28.5458	4.91	33.1873	81.98	61.7331	86.3891	6.12	1.46019
147	1956-03-15	2012-02-10	2013-02-15	9	1	1	1	56	1	0	0	0	0	0	0	1	1	0	0	0	0	0	1	1	3.6	4.44	2.99	1.22	0.67	32.5	160	100	2012-02-13	2012-02-13	3	SID_CAPRICE019A	REN_1033	ORG_382287015	0.303125	2	45.1625	53.2181	18.02	41.4275	86.59	94.6456	139.808	5.11	1.34656
148	1955-06-10	2012-02-17	2013-02-17	12	1	1	1	57	1	1	0	0	0	0	0	1	0	0	0	0	1	1	0	0	0.8	#NULL!	#NULL!	#NULL!	#NULL!	21.1	160	90	2012-02-22	2012-02-22	5	SID_359493	REN_474	ORG_1	0.154982	1	53.4205	30.3026	7.25	39.5295	92.95	69.8321	123.253	8.16	1.66825
149	1949-08-06	2011-08-02	2012-08-10	12	1	1	1	62	0	0	0	1	0	0	1	1	1	0	0	0	0	0	2	1	0.8	3.97	1.94	1.04	2.29	15	160	90	2011-08-10	2011-08-04	2	SID_334218	REN_2466	ORG_1	0.317348	2	21.0891	53.3453	30.56	65.7381	119.74	119.083	101.506	7.52	1.99344
150	1953-07-31	2012-03-10	2012-06-06	2	2	1	1	59	0	0	0	1	0	1	0	1	0	1	1	0	0	0	3	1	0	3.79	2.77	0.73	1.4	25	150	100	2012-03-15	2012-03-15	5	SID_CAPRICE028A	REN_89529	ORG_384967546	0.413894	2	25.2625	45.0903	23.85	33.7734	46.5	78.8637	90.5903	2.73	1.22094
151	1945-11-14	2012-09-22	2013-05-20	7	2	1	0	67	0	0	1	0	0	0	1	1	0	0	0	0	0	1	4	0	1.84	4.15	2.86	0.89	1.46	9.5	110	70	2012-09-27	2012-09-27	5	SID_CAPRICE051A	REN_70373	ORG_401885576	0.387505	2	27.1291	45.2856	18.16	28.7039	43.23	73.9894	83.3419	2.88	1.21
152	1960-02-17	2012-11-17	2013-11-10	11	2	1	1	53	1	0	0	0	0	1	1	1	1	1	1	0	1	0	3	1	7.8	5.48	4.13	1.17	1.83	38	130	80	2012-11-20	2012-11-20	3	SID_CAPRICE060A	REN_10456	ORG_406561958	0.371067	2	40.3867	40.9867	20.05	33.9833	74.37	74.97	115.357	5.79	1.38278
153	1963-01-01	2012-02-23	2013-02-24	12	2	1	1	49	1	1	0	0	0	0	0	0	0	0	0	0	0	0	0	0	7.7	3.59	1.85	1.1	1.43	15.47	132	78	2012-02-27	2012-02-27	4	SID_359393	REN_39763	ORG_1	0.310963	2	71.3456	41.6656	13.4	29.6919	55.32	71.3575	157.018	3.18	1.12156
154	1970-02-22	2012-11-01	2013-11-10	12	2	1	0	43	0	0	0	0	0	0	1	1	1	0	0	0	0	1	2	0	6.32	4.19	1.98	0.9	1.37	9.2	165	85	2012-11-05	2012-11-05	4	SID_CAPRICE056A	REN_74639	ORG_405265332	0.284196	1	18.8497	57.2319	14.82	37.3272	57.74	94.5591	76.2756	4.68	1.30594
155	1958-03-08	2012-03-01	2012-05-26	2	3	3	0	54	1	0	0	1	1	0	0	0	0	0	0	0	1	1	5	2	2.6	4.88	2.8	0.89	3.25	12.2	#NULL!	#NULL!	2012-03-07	2012-03-07	6	SID_CAPRICE024A	REN_94663	ORG_384280157	0.345445	2	41.9911	37.0003	14.95	28.3275	53.59	65.3278	125.135	3.99	1.11844
156	1947-06-04	2012-07-01	2012-10-01	3	3	3	1	65	1	1	0	0	0	0	0	0	1	1	1	0	1	1	3	0	7.8	3.53	#NULL!	#NULL!	1	14.9	150	90	2012-07-03	2012-07-03	2	SID_CAPRICE014A	REN_95322	ORG_375029359	0.381648	2	25.4932	49.5468	21.25	34.4296	85.63	83.9764	147.843	5.58	1.14835
157	1951-05-29	2012-05-26	2012-09-05	3	3	3	1	61	0	0	0	0	0	0	0	0	0	0	0	0	0	0	0	0	1.4	3.47	2.15	1.17	0.86	13.7	116	74	2012-05-31	2012-05-31	5	SID_376153	REN_929	ORG_1	0.288414	1	19.1887	25.3625	9.12	22.5012	41.69	47.8638	67.0525	2.72	1.01875
158	1952-10-15	2011-06-24	2012-03-25	9	3	3	1	59	1	0	0	1	1	0	0	1	0	0	0	0	1	1	0	0	9.8	4.79	2.33	0.92	3.89	21.2	150	80	2011-06-29	2011-06-29	5	SID_CAPRICE003A	REN_96343	ORG_362496879	0.335431	2	39.0616	57.3484	21.44	42.4778	73.49	99.8262	128.693	3.7	1.3775
159	1965-06-04	2012-01-28	2013-02-07	12	3	3	1	47	0	1	0	0	1	1	1	1	0	1	1	0	0	0	7	1	3.2	2.45	0.88	0.83	1.7	8.43	136	70	2012-02-01	2012-02-01	4	SID_358044	REN_26629	ORG_1	0.0798777	1	28.0419	42.5492	2.25	25.9181	53.96	68.4672	96.5092	3.49	1.01972
160	1962-10-22	2012-02-01	2013-02-07	12	3	3	1	49	1	0	0	0	0	0	0	1	1	0	0	0	1	0	8	2	0.5	3.12	1.68	0.95	1.26	13.6	125	75	2012-02-07	2012-02-07	6	SID_358056	REN_87612	ORG_1	0.509753	3	19.0835	94.9942	35.37	34.0165	53.1	129.011	148.094	1.14	0.915745
161	1932-05-07	2012-05-05	2013-03-02	9	4	4	1	80	0	0	0	0	0	0	0	1	1	0	0	0	0	0	6	0	5.2	4.55	2.84	1.06	1.54	4.21	128	72	2012-05-09	2012-05-09	4	SID_374454	REN_41480	ORG_1	0.515438	3	10.6433	43.6467	27.1	25.4767	36.12	69.1233	79.7667	1.77	0.9575
162	1930-07-09	2012-03-12	2013-03-12	12	4	4	0	82	1	0	1	1	0	1	0	0	0	1	1	0	0	1	2	1	1.4	4.02	2.3	1.31	0.77	15.3	165	105	2012-03-15	2012-03-15	3	SID_365025	REN_79319	ORG_1	0.399538	2	12.5934	33.9209	14.37	21.5966	33.18	55.5175	126.309	2.27	0.911563
163	1955-12-31	2012-03-01	2012-05-26	2	5	5	1	56	1	0	0	1	1	0	0	1	1	0	0	0	0	0	3	1	1.4	4.62	3.21	1.31	1.3	24.6	140	90	2012-03-07	2012-03-07	6	SID_363930	REN_97924	ORG_1	0.363544	2	12.7266	70.3925	22.9	40.0909	114.38	110.483	91.5903	3.6	1.13156
164	1948-03-13	2012-04-17	2013-03-25	11	5	5	0	64	1	0	0	0	0	0	0	0	0	0	0	0	0	0	7	1	1.3	3.61	2.04	1.25	1.3	11.8	146	75	2012-04-23	2012-04-23	6	SID_368497	REN_72861	ORG_1	0.404459	2	40.9288	43.4975	18.82	27.7112	68.64	71.2087	112.138	4.52	1.01562
165	1944-11-15	2012-03-10	2013-03-14	12	5	5	1	67	1	1	0	0	1	0	0	1	1	0	0	0	1	1	6	1	6.52	6.79	4.43	1.27	3.49	11.5	160	100	2012-03-16	2012-03-16	6	SID_365074	REN_65463	ORG_1	0.433915	2	74.2891	81.7792	24.48	31.9366	44.53	113.716	184.773	1.97	0.918144
166	1957-10-10	2011-12-22	2012-12-25	12	5	5	1	54	1	0	0	1	1	0	0	1	0	1	1	0	1	1	5	1	4.3	2.67	1.18	0.91	1	10.1	140	70	2011-12-26	2011-12-26	4	SID_351804	REN_18987	ORG_1	0.514663	3	36.5978	68.3515	28.75	27.1118	42.61	95.4633	125.264	1.24	0.853063
167	1954-08-07	2012-07-01	2013-07-11	12	6	6	1	58	1	1	0	0	0	1	0	1	0	1	1	0	1	0	6	1	#NULL!	4.02	2.81	0.8	1.8	35.8	120	80	2012-07-06	2012-07-06	5	SID_382048	REN_29198	ORG_1	0.274323	1	14.2586	25.7342	8.85	23.4112	38.25	49.1454	100.668	2.93	1.09071
168	1955-07-16	2012-02-20	2013-02-21	12	6	6	1	57	1	0	0	1	0	0	0	1	1	0	0	0	1	1	15	3	4.7	5.68	3.66	1.23	2.62	13.8	135	80	2012-02-24	2012-02-24	4	SID_359398	REN_91981	ORG_1	0.379671	2	25.6281	85.0212	22.71	37.105	77.68	122.126	96.9856	3.26	1.02156
169	1949-04-16	2012-03-14	2012-06-25	3	7	7	1	63	0	0	0	0	1	0	0	1	1	0	0	0	1	0	7	1	6.6	4.57	2.64	1.27	0.81	37	140	90	2012-03-19	2012-03-19	5	SID_365017	REN_6593	ORG_1	0.316715	2	40.575	48.1154	14.64	31.5845	68.81	79.6999	162.701	3.27	1.09
170	1934-01-07	2012-06-28	2013-06-25	11	7	7	0	78	1	0	0	0	0	0	0	1	0	0	0	0	0	1	0	0	4.26	1.98	0.71	0.78	1.08	8.88	108	66	2012-07-03	2012-07-03	5	SID_CAPRICE033A	REN_3863	ORG_0	0.373607	2	48.5318	61.2132	22.33	37.4387	55.41	98.6519	146.949	2.14	1.18419
171	1951-06-12	2012-05-12	2013-05-20	12	7	7	0	61	1	1	0	1	0	0	0	1	0	0	0	0	1	0	4	1	13.8	2.44	0.97	1.17	1.1	18.29	140	90	2012-05-17	2012-05-17	5	SID_CAPRICE031A	REN_24289	ORG_390401708	0.343235	2	25.7064	40.2913	14.87	28.4531	63.81	68.7444	93.3088	3.07	1.10281
[truncated: 56 more columns]
